# Supplementary material for: Endothelial cytochrome P450 -derived cholesterol limits angiogenesis
Source: Redox Biol. 2026 Jul 7;95:104289. doi: 10.1016/j.redox.2026.104289 (PMC13376976; doi:10.1016/j.redox.2026.104289)
Supplement: Multimedia component 1 [file mmc1.xlsx]

## Sheet: Tabelle1
Supplementary Table 1: Filtered genes to specified GO terms from RNA seq of human aortic endothelial cells (HAEC) after CRISPR/Cas9 deletion of the cytochrome P450 reductase (POR) compared to NTC (non-target control). Cells were cultured in EGM.
PI3K/AKT signal transduction GO:0043491
Ensembl gene	baseMean	baseMeanA NTC	baseMeanB ko-CRC9-POR-/-	log2FoldChange ko-CRC9-POR-/-/NTC	pvalue	padj
HGF	53.9183	7.39329	100.443	3.59529	1.98595e-24	3.02351e-22
TNR	48.7784	9.08162	88.4751	3.14976	6.45779e-21	7.30601e-19
JAK3	61.9057	29.1752	94.6361	1.66419	1.7291e-11	6.56508e-10
TNXB	15.9734	7.30923	24.6376	1.62548	0.000404242	0.00299927
COL6A2	54.3446	26.355	82.3343	1.60711	2.34127e-10	7.57448e-09
GNG7	13.8909	6.71667	21.0651	1.51571	0.00162849	0.00948923
GNG2	35.1844	20.7647	49.6041	1.21726	6.29542e-05	0.000608727
ITGA10	403.842	248.162	559.523	1.16969	1.28803e-35	6.06117e-33
ITGA4	94.0078	60.9777	127.038	1.04675	2.52471e-08	5.69857e-07
PIK3IP1	172.68	114.078	231.282	1.01327	3.5816e-11	1.27859e-09
EFNA1	139.929	94.4641	185.393	0.965319	1.04249e-09	2.97588e-08
CSF1	345.181	234.45	455.913	0.956501	6.33653e-22	7.99999e-20
FGFR4	34.6332	23.2388	46.0277	0.956192	0.00109256	0.00684402
PFKFB2	87.5701	61.1191	114.021	0.88879	3.90559e-06	5.30157e-05
LPAR6	109.846	76.779	142.913	0.887748	4.25959e-07	7.4073e-06
ITGAX	93.8114	67.4182	120.204	0.82499	5.18467e-06	6.8289e-05
IL3RA	92.7035	69.4483	115.959	0.731362	7.05618e-05	0.000673068
LAMC2	1032.41	784.132	1280.68	0.707027	6.30955e-20	6.44612e-18
THBS2	943.377	742.852	1143.9	0.622136	2.65535e-18	2.26566e-16
KIT	255.84	202.518	309.163	0.607876	6.43217e-08	1.33715e-06
ITGB8	836.486	665.95	1007.02	0.595877	6.06386e-16	3.92357e-14
ITGB4	1679.82	1352.73	2006.9	0.568745	2.78625e-28	5.92708e-26
VWF	2071.99	1692.08	2451.91	0.534845	1.36406e-23	1.97967e-21
LAMA3	983.772	817.591	1149.95	0.491614	3.59556e-15	2.14752e-13
IRS2	118.745	99.7992	137.691	0.460388	0.00452208	0.0220855
ANGPT2	1183.62	1005.6	1361.64	0.43692	1.44284e-13	7.39466e-12
COL3A1	127.513	108.845	146.182	0.422139	0.0114069	0.0459739
THBS3	441.463	380.396	502.53	0.40079	4.77819e-05	0.000478713
ITGAV	2505.49	2169.51	2841.48	0.389117	1.0373e-16	7.5982e-15
CREB3L1	171.07	148.737	193.403	0.376618	0.00615957	0.0281578
EPAS1	2243.84	1981.23	2506.44	0.339092	3.47037e-10	1.09092e-08
INSR	566.654	500.518	632.79	0.337702	1.66288e-05	0.000189595
SOS1	1526.64	1370.03	1683.26	0.296854	9.18623e-08	1.83123e-06
FGF12	309.777	280.336	339.219	0.274167	0.00894923	0.0378569
PPP2R3A	609.015	552.243	665.787	0.269313	0.000732655	0.00491252
FLT1	2448.76	2237.33	2660.2	0.249658	2.91864e-08	6.51201e-07
LIPE	379.486	347.118	411.853	0.246049	0.00833294	0.0356775
JAK2	853.202	781.997	924.406	0.241079	0.00067461	0.00457868
FOXO1	1250.06	1147.05	1353.08	0.238128	8.28899e-05	0.000772164
FOXO3	518.605	476.286	560.924	0.235521	0.00411109	0.0204161
PIK3CA	1123.74	1033.31	1214.18	0.232505	0.000158284	0.00134464
TEK	1900.91	1750.56	2051.27	0.228586	1.6437e-05	0.000187822
MDM2	2391.26	2202.2	2580.31	0.228507	5.05048e-06	6.66912e-05
CDKN1A	1112.79	1029.75	1195.83	0.215527	0.00031358	0.00241188
ITGA2	3341.45	3164.16	3518.73	0.153186	0.000304437	0.00235087
LAMB2	2443.78	2318.87	2568.68	0.147546	0.00456683	0.0222612
AKT3	1972.23	1877.07	2067.38	0.139251	0.00453861	0.0221479
KDR	3089.96	2942.09	3237.83	0.138141	0.00434866	0.0213821
ITGB3	2203.72	2107.87	2299.57	0.125524	0.00807832	0.0347984
COL4A1	2699.01	2585.88	2812.15	0.120974	0.00456861	0.0222612
GRB2	1229.48	1293.08	1165.88	-0.149277	0.00794469	0.0343849
NOS3	2399.2	2524.08	2274.32	-0.150262	0.000997022	0.00633501
ELAVL1	1115.82	1175.03	1056.61	-0.153116	0.00966276	0.0402395
LAMA5	6388.83	6728.34	6049.32	-0.153453	2.36696e-05	0.000256859
GNB2	1017.09	1072.22	961.951	-0.156415	0.0126864	0.0499258
HSP90AA1	1944.07	2053.33	1834.81	-0.162253	0.00109777	0.00686398
PIK3CG	1015.58	1074.88	956.276	-0.168506	0.00643945	0.0291795
CREB3L2	2572.75	2743.01	2402.48	-0.191163	2.01444e-05	0.00022265
GYS1	1119.8	1194.98	1044.61	-0.193853	0.00138151	0.00824497
EPHA2	1963.65	2096.04	1831.25	-0.19474	0.000156155	0.001328
STK11	890.869	956.277	825.461	-0.211989	0.00321303	0.0167433
CDC37	1015.22	1092.46	937.983	-0.219726	0.000696094	0.00470131
FGFR1	2177.91	2353.72	2002.1	-0.233315	1.27148e-06	1.98042e-05
AKT1	1576.12	1705.9	1446.34	-0.237971	4.64706e-06	6.18903e-05
RAB8A	763.61	830.923	696.298	-0.254675	0.00102116	0.0064646
MAP2K1	964.907	1060.12	869.7	-0.285334	4.64147e-06	6.1869e-05
COL4A6	414.33	455.675	372.985	-0.28819	0.00190706	0.0108479
PFKFB3	1240.59	1379.96	1101.22	-0.325262	7.02331e-09	1.74784e-07
RPS6KB2	438.976	504.35	373.602	-0.431923	1.45064e-06	2.2194e-05
PDGFA	511.288	590.341	432.235	-0.448841	3.42171e-08	7.52632e-07
HRAS	362.332	418.519	306.146	-0.44981	3.56455e-06	4.89425e-05
VEGFC	582.518	680.628	484.408	-0.489788	1.80397e-10	5.88525e-09
KITLG	416.945	503.324	330.565	-0.60506	6.58804e-11	2.28361e-09
SLC2A1	763.317	984.969	541.665	-0.861482	1.96136e-29	4.78097e-27
Cholesterol metabolic process GO:0008203
Ensembl gene	baseMean	baseMeanA NTC	baseMeanB ko-CRC9-POR-/-	log2FoldChange ko-CRC9-POR-/-/NTC	pvalue	padj
LRP1	1331.37	643.929	2018.81	1.647	1.13638e-124	8.8234e-121
ABCA1	56.7678	31.8494	81.6862	1.33178	9.21447e-08	1.83451e-06
ABCG1	233.037	132.956	333.118	1.3186	2.05194e-26	3.70519e-24
LEPR	355.735	212.758	498.712	1.22511	2.56236e-34	1.04713e-31
CYP27A1	75.7627	48.1715	103.354	1.08559	1.24605e-07	2.44316e-06
APOL1	468.448	369.248	567.648	0.619042	3.59629e-12	1.51255e-10
TM7SF2	331.799	276.686	386.913	0.48228	1.65509e-06	2.49533e-05
SC5D	1064.79	926.114	1203.47	0.377576	2.47161e-09	6.73362e-08
HMGCS1	1301.12	1170.26	1431.98	0.290959	1.76542e-07	3.36796e-06
OSBPL1A	456.782	415.818	497.746	0.258887	0.0038279	0.0192748
TNFSF4	929.531	846.652	1012.41	0.257674	6.12667e-05	0.000595376
LIPE	379.486	347.118	411.853	0.246049	0.00833294	0.0356775
NPC1	1627.15	1502.98	1751.32	0.220483	6.69402e-05	0.00064128
MSMO1	1004.17	949.478	1058.86	0.157148	0.0106693	0.0435667
INSIG1	1396.67	1329.75	1463.59	0.138265	0.00948399	0.0396545
DHCR24	2177.91	2331.81	2024.01	-0.204138	0.000171514	0.0014397
LBR	1204.8	1290.42	1119.17	-0.205236	0.000695519	0.00470005
RXRA	1063.36	1153.69	973.039	-0.245451	3.8953e-05	0.000398748
SCAP	888.08	975.797	800.363	-0.285602	1.22821e-05	0.000145929
SCARF1	1269.21	1400.83	1137.6	-0.300052	8.73169e-08	1.7564e-06
CLN6	310.674	371.206	250.142	-0.567596	3.71874e-08	8.09934e-07
Regulation of Angiogenesis GO:0045765
Ensembl gene	baseMean	baseMeanA NTC	baseMeanB ko-CRC9-POR-/-	log2FoldChange ko-CRC9-POR-/-/NTC	pvalue	padj
IL1B	102.109	8.85132	195.368	4.3171	4.88432e-45	4.21381e-42
IL1A	85.6143	27.3863	143.842	2.35122	2.262e-25	3.73688e-23
DCN	38.6083	13.3956	63.821	2.17083	5.48997e-12	2.24352e-10
PTGIS	74.1936	26.9012	121.486	2.13422	9.6386e-20	9.71934e-18
SULF1	409.674	190.094	629.253	1.72165	2.90801e-58	6.4512e-55
NPR1	44.9335	22.4655	67.4015	1.54349	2.49198e-08	5.63288e-07
ADM2	83.2781	45.3461	121.21	1.39884	7.73224e-10	2.27844e-08
CYP1B1	12.638	6.83298	18.4431	1.31163	0.00644144	0.02918
CEACAM1	21.0539	12.2977	29.8101	1.21222	0.00141982	0.00843149
SEMA6A	40.7468	27.0765	54.417	0.980965	0.000334169	0.00255055
ITGAX	93.8114	67.4182	120.204	0.82499	5.18467e-06	6.8289e-05
TGFB2	43.7546	32.4595	55.0497	0.744289	0.00443127	0.0217351
SEMA5A	75.6093	56.9385	94.2802	0.717655	0.000402769	0.0029912
IL6	454.52	344.923	564.117	0.708101	1.06636e-15	6.70422e-14
CD40	155.764	118.403	193.126	0.70116	1.26908e-06	1.97866e-05
THBS2	943.377	742.852	1143.9	0.622136	2.65535e-18	2.26566e-16
PPP1R16B	801.632	631.88	971.383	0.619592	4.04139e-16	2.682e-14
ITGB8	836.486	665.95	1007.02	0.595877	6.06386e-16	3.92357e-14
TNFAIP3	401.61	331.458	471.761	0.507936	5.15857e-08	1.084e-06
ZC3H12A	186.511	154.702	218.32	0.494248	0.000237466	0.00190378
RGCC	203.927	172.298	235.556	0.448928	0.000341119	0.00259668
CXCL8	1065.03	910.163	1219.89	0.422153	2.15269e-12	9.33775e-11
GAB1	533.482	457.147	609.817	0.41493	4.87406e-07	8.36346e-06
HTATIP2	193.777	166.299	221.255	0.409785	0.00122594	0.00753666
AMOT	175.252	151.852	198.652	0.385347	0.00398656	0.0198995
PDE3B	230.842	200.766	260.918	0.376433	0.00178516	0.0102635
BMPER	461.416	415.516	507.315	0.287349	0.00178742	0.0102704
FLT1	2448.76	2237.33	2660.2	0.249658	2.91864e-08	6.51201e-07
BTG1	630.784	578.857	682.711	0.23769	0.00126607	0.00771922
NF1	1847.66	1697.29	1998.02	0.23521	1.66823e-06	2.50783e-05
TEK	1900.91	1750.56	2051.27	0.228586	1.6437e-05	0.000187822
CD34	484.884	446.589	523.18	0.22789	0.00770326	0.0335363
SPRED1	1287.56	1192.4	1382.72	0.213473	0.00065275	0.00444976
PTPRM	1386.4	1292.13	1480.68	0.196367	0.000591561	0.0041139
KDR	3089.96	2942.09	3237.83	0.138141	0.00434866	0.0213821
NOS3	2399.2	2524.08	2274.32	-0.150262	0.000997022	0.00633501
NIBAN2	2562.88	2703.76	2422	-0.158709	0.000622969	0.00428901
PIK3CG	1015.58	1074.88	956.276	-0.168506	0.00643945	0.0291795
EPHA2	1963.65	2096.04	1831.25	-0.19474	0.000156155	0.001328
HMGA2	1412.88	1526.54	1299.22	-0.232452	2.40441e-05	0.000260559
PRKCA	1938.02	2096.83	1779.2	-0.236858	1.66348e-06	2.50311e-05
STAB1	3847.77	4174.93	3520.61	-0.245861	6.06575e-08	1.26777e-06
PAK4	953.054	1041.75	864.362	-0.26901	2.27351e-05	0.000247757
PGK1	1427.55	1569.44	1285.66	-0.287533	8.76693e-08	1.76121e-06
RUNX1	970.871	1071.16	870.578	-0.298825	1.42032e-06	2.17947e-05
GATA2	1165.36	1302.13	1028.6	-0.3399	1.41721e-08	3.33452e-07
EMP2	431.007	498.149	363.864	-0.452113	5.62272e-06	7.34976e-05
VEGFC	582.518	680.628	484.408	-0.489788	1.80397e-10	5.88525e-09
EGLN1	337.659	402.454	272.863	-0.558948	1.94307e-08	4.48118e-07
HK2	1189.2	1459.83	918.571	-0.667752	1.51666e-31	4.80656e-29
BRCA1	617.722	770.487	464.956	-0.727448	1.37787e-21	1.6848e-19
SMOC2	106.457	140.028	72.8855	-0.932615	7.97856e-08	1.62172e-06
ANGPTL4	94.2201	151.18	37.2599	-1.99188	7.87087e-24	1.17526e-21
